# Supplementary material for: Measurement characteristics and genome-wide correlates of lifetime brain atrophy estimated from a single MRI
Source: Nat Commun. 2025 Jul 21;16:6725. doi: 10.1038/s41467-025-61978-6 (PMC12280159; doi:10.1038/s41467-025-61978-6)
Supplement: Supplementary file 3 — Supplementary Data 1-15 [file 41467_2025_61978_MOESM3_ESM.xlsx]

## Sheet: Data S1. Cohort scanner info
Data S1. MRI scanner and acquisition information for each of the considered cohorts
Sample	MRI scanner & acquisition info	MRI processing software
Human Connectome Project (HCP) – Young adults (ref a)	3T Skyra MRI, customized gradient (UMinn -> Wash U)	FreeSurfer (ref f)
		Cross-sectional FS processing stream performed
MRi-Share (university students; T1 & FLAIR) (ref b)	Designed to match acquisition protocol in UKB	ICV = FreeSurfer (ref f) cross-sectional FS processing stream
	Siemens 3T Prisma scanner with a 64-channels head coil (gradients: 80 mT/m–200 T/m/sec), in the 2-year period between November 2015 and November 2017, voxel (matrix) size: 1.0 × 1.0 × 1.0 mm3 (192 × 256 × 256); Key parameters: 3D MPRAGE, sagittal, R = 2, TR/TE/TI = 2000/2.0/880 msec	White and grey matter = SPM12 (ref g)
	Download global estimates: Dryad | Data -- The MRi-Share database: Brain imaging in a cross-sectional cohort of 1,870 university students (datadryad.org)
UK Biobank (UKB) (ref c)	Data acquired across three sites (Manchester, Newcastle, and Reading) with identical hardware and software	FreeSurfer (ref f)
	SIEMENS MAGNETOM Skyra syngo MR D13	Cross-sectional FS processing stream performed; longitudinal processing impossible due to incomplete data
	Voxel size:1.6×1.6×1.6 mm
Lothian Birth Cohort 1936 (LBC1936) (ref d)	GE Signa LX 1.5T Horizon HDx clinical scanner (General Electric, Milwaukee, WI) with a manufacturer supplied 8-channel phased array head coil. For T1-weighted images (3D IR-Prep FSPGR), 160 coronal slices were acquired, with a field of view of 256 mm and a matrix size of 192 x 192 pixels giving a resolution of 1 x 1 x 1.3 mm3. The repetition time was 10 ms, echo time was 4 ms and inversion time w…	FreeSurfer (ref f)
		Cross-sectional and longitudinal FS processing stream performed
STRADL (ref e)	Two testing sites: Aberdeen and Dundee	FreeSurfer (ref f)
	Aberdeen: 3T Philips Achieva TX-series MRI system scanner (Philips Healthcare, Best, Netherlands) with a 32-channel phased-array head coil and a back facing mirror (software version 5.1.7; gradients with maximum amplitude 80 mT/m and maximum slew rate 100 T/m/s)	Cross-sectional FS processing stream
	Dundee: Siemens 3T Prisma-FIT scanner (Siemens, Erlangen, Germany) with 20 channel head and neck phased array coil and a back facing mirror (Syngo E11, gradient with max amplitude 80 mT/m and maximum slew rate 200 T/m/s).

## Sheet: Data S2. Trait definitions
Data S2. Health outcome definitions considered in this study (UKB and LBC1936)
Trait	UK Biobank (field ID)	LBC1936 (variable name)
Neuroradiological rating scales (manually rated brain atrophy; clinical measure)	NA	Brain atrophy visual rating scales (ref a: Farrell et al., 2009): Superficial brain atrophy (width of the cortical sulci, the width and shape of the cortical gyri and the space between the brain and the skull); Deep brain atrophy (width of the ventricles)
General factor of cognitive ability modelled using confirmatory factor analysis in the lavaan R package (ref b) Rosseel et al., 2012	We modelled a latent factor underlying the listed cognitive tests where we consider assessments at the initial imaging visit. Field IDs: Reaction Time (20023); Number span (4282); Fluid intelligence (20016); Trail making B (6350); Matrix pattern (6373); Tower task (21003); Digit-symbol substitution (23324); Pairs matching (399); Prospective memory (20018); Paired associates (20197); Picture vocab…	Waves 1- 5: We modelled individual-level intercepts and slopes in a latent growth curve model based on the listed cognitive tests, to test baseline levels of cognitive ability (intercept) as well as rates of change in cognitive ability (slope) for their association with brain atrophy measures (https://edwebcontent.ed.ac.uk/sites/default/files/atoms/files/r_factor_of_curves_g_txt.txt). We used lav…
Dementia status	Lifetime all-cause dementia proxy phenotype (note that this neuroimaging subsample would have only had 5 dementia cases had we considered actual dementia over the proxy definition). Field IDs: ICD-10 diagnoses: F00, F01, and F03, G30 (41270); Self-reported illnesses: dementia/alzheimers/cognitive impairment (20002; code = 1263); Source of all cause dementia report (42019); Contributing causes of …	Lifetime clinical dementia diagnosis (dement), incidence across all waves (ref c) Mullin et al. 2023
Apolipoprotein (APOE) status	Allele present in genotype data for SNPs rs7412 & rs429358 (ref d) Kuo et al., 2020	APOE e4 allele present (APOEe4)
Fried frailty phenotype (ref e) Fried et al., 2001	Fried frailty definition adopted to UKB sample according to (ref f) Jiang et al. (2023) at the initial imaging visit. Field IDs: Weight loss (2306); Exhaustion (2080); Walking speed (924); Weakness (46, 47); Physical activity (6164, 1011)	Waves 1-5: We modelled individual-level intercepts and slopes of Fried frailty (as implemented in Welstead et al., 2020) in a latent growth curve model. We used the lavaan package in R. Variable names: Weight loss (weight; height); Exhaustion: 'I feel as if I'm slowed down' (HADSD4); Physical activity (phyactic); Walking speed (sixmwk); Weakness: grip strength (griprh)
Type 2 diabetes	Lifetime Type 2 diabetes (as implemented in Fürtjes et al., 2022; ref g). Field IDs: Self-reported illness (20002); ICD9 diagnoses (41203 & 41205); ICD10 diagnoses (41202 & 41204); Cause of death (40001); Diagnosis by doctor (2443)	Lifetime diagnosis of diabetes (diab), incidence across all waves
Hypertension	Lifetime hypertension diagnosis (as implemented in Cox et al., 2019; ref h). Field IDs: Self-reported illness (20002); ICD9 diagnoses (41203 & 41205); ICD10 diagnoses (41202 & 41204); Cause of death (40001); Diagnosis by doctor (2443); Source of report I10 (121387)	Lifetime diagnosis of hypertension, incidence across all waves. Variables names: Self-reported GP diagnosis (hibp)
Smoking (packyears)	Packyears at initial brain imaging visit. Field IDs: Pack years of smoking (20161)	Packyears of smoking at wave 5 (smokpackyrs)
Body mass index	Inittial imaging visit: Body mass index calculated as weight/height^2 (kg/m^2). Calculated as the mean of Body composition of impedance (23104) and Body mass index (21001)	Waves 1-5: We modelled individual-level intercepts and slopes of body mass index in a latent growth curve model (bmi). We used the lavaan package in R.
Brain age gap	Initial imaging visit: We modelled brain age as implemented by Cole et al., 2018 (ref i) using brainAgeR (https://github.com/james-cole/brainageR) Brain age gap = chronological age - brain predicted age. We obtained brain age estimates that were on average ~15 years older than the participants chronological ages. To still obtain a brain age gap estimate centred around zero, we deducted the mean v…	Wave 2: We modelled brain age as implemented by Cole et al. 2018 (ref i) (https://github.com/james-cole/brainageR). Brain age gap = chronological age - brain predicted age
Stroke	Lifetime stroke diagnosis (as implemented in Fürtjes et al., 2022; ref g). Field IDs: Self-reported illness (20002); ICD9 diagnoses (41203 & 41205); ICD10 diagnoses (41202 & 41204); Cause of death (40001); Diagnosis by doctor (2443); Source of stroke report (42007)	Lifetime stroke lesions: any silent stroke lesions identified from neuroimage by a neuroradiologist (Muñoz Maniega et al., 2019; ref j) (stroke_mask)

## Sheet: Data S3. Overview analyses
Data S3. Phenotypic analyses: Description and characterisation of the LBA phenotype
Purpose	Interpretation	Phenotypes described in supplementary methods	Discussed in paper and supplementary materials	Results section header in main paper	Cohort	Statistical model in R	Multiple testing correction	One- or two-sided statistical test (relevant if p-value is reported)
Construct LBA phenotypes from cross-sectional neuroimaging data	All three LBA phenotypes capture brain atrophy any individual ever experienced, but they can be modelled using different modelling approaches (Box S1)	Methods ('Computational approaches to estimate brain atrophy')	Main phenotype, discussed throughout	Discussed throughout	HCP, MRi-Share, Generation Scotland, UKB, LBC1936	LBA difference = ICV – TBV LBA ratio = TBV / ICV LBA residual = resid(lm(TBV ~ ICV))	-	NA
Describe phenotypes of interest	-	Methods ('Computational approaches to estimate brain atrophy')	Results; Data S6	Description and characterisation of the LBA phenotype	HCP, MRi-Share, Generation Scotland, UKB, LBC1936	-	-	NA
Describe interdependencies between variables of interest	Significant Pearson’s correlations describe interdependencies between TBV, ICV, LBA and other related measures	Methods ('Computational approaches to estimate brain atrophy')	Results; Fig.S4-6	Description and characterisation of the LBA phenotype	UKB (second neuroimaging visit); LBC1936 (wave 5)	Pearsons' correlation: cor.test(trait1, trait2)	-	Two-sided
						e.g., cor.test(ICV, LBA)
Describe associations between LBA and ageing-relevant traits	Significant associations externally validate LBA measures because they are interpreted as indicators of LBA picking up on brain- and ageing-related trait variance	Methods ('LBA: Computing brain atrophy cross-sectionally using a single MRI scan'); Data S2 for data preparation	Results; Fig.2A&C, S7-9	1. Measures of LBA predict brain atrophy rated by neuroradiological experts, as well as other ageing-related health traits such as frailty and cognitive ability	UKB (second neuroimaging visit); LBC1936 (wave 5)	Continuous outcome traits:	p < 0.05/15 (number of tested outcome traits)	Two-sided
						Linear regression: lm(trait ~ LBA)
						Binary outcome traits:
						Logistic regression: glm(trait ~ LBA, family = “binomial”)
						Zero-inflated outcome traits:
						Hurdle regression: pscl::hurdle(trait ~ LBA, dist = “negbin”)
Testing whether LBA residual consistently outperforms LBA difference and LBA ratio in its trait predictions	Confidence intervals overlapping 1 for the linear slope describing the relationship between R2 estimates of LBA residual and the other LBA scores indicate that there is no significant difference in R2 estimates	Methods ('LBA: Computing brain atrophy cross-sectionally using a single MRI scan')	Results; Fig.S11, S13	1. Measures of LBA predict brain atrophy rated by neuroradiological experts, as well as other ageing-related health traits such as frailty and cognitive ability	UKB (second neuroimaging visit); LBC1936 (wave 5)	Linear regression: lm(R2 obtained from LBA ratio ~ R2 obtained from LBA residual)	Confidence interval constructed with 95% critical value (1.96)	NA
						Linear regression: lm(R2 obtained from LBA ratio ~ R2 obtained from LBA residual)
Describe associations between longitudinal atrophic changes and ageing-relevant traits	Significant associations are interpreted as indicators of longitudinal atrophic changes (LAC) picking up on variance in this brain- and ageing-related trait	Methods ('Observed atrophic changes: Computing brain atrophy longitudinally using two repeated MRI scans'); Data S2 for data preparation	Results; Fig.2B&D	1. Measures of LBA predict brain atrophy rated by neuroradiological experts, as well as other ageing-related health traits such as frailty and cognitive ability	UKB: LBA in final neuroimaging visit; LAC using first and second neuroimaging visit	Continuous outcome traits:	p < 0.05/10 (number of tested outcome traits)	Two-sided
					LBC1936: LBA in wave 5; LAC using wave 2 and 5	Linear regression: lm(trait ~ LAC)
						Binary outcome traits:
						Logistic regression: glm(trait ~ LAC, family = “binomial”)
						Zero-inflated outcome traits:
						Hurdle regression: pscl::hurdle(trait ~ LAC, dist = “negbin”)
Calculate correlations between age and LBA across successively younger/older sample subgroups	Significant associations are interpreted as indicative of age-associated brain shrinkage in each sample subset; moderation trend visually illustrated in Fig.3	Methods ('LBA: Computing brain atrophy cross-sectionally using a single MRI scan')	Results; Fig.3; sex-split analyses in Fig.S19	2. Measures of LBA indicate age-associated brain shrinkage	HCP, MRi-Share, Generation Scotland, UKB (first neuroimaging visit), LBC1936 (wave 2)	Pearson's correlation: cor.test(age, LBA)	Critical value 1.96 to determine each individual confidence interval	NA
Illustrate that LBA increases with age in a longitudinal sample (even when MRI data was processed with cross-sectional FS stream)	Descriptive positive trend indicating longitudinal increases in LBA with age	Methods ('LBA: Computing brain atrophy cross-sectionally using a single MRI scan')	Results; Fig.S18	2. Measures of LBA indicate age-associated brain shrinkage	LBC1936 (waves 2,3,4,5)	-	-	NA
Understand whether LBA constructed from cross-sectional data captures variance overlapping with variance captured by atrophic changes observed from longitudinal data	The correlation magnitude indicates the extent to which LBA captures atrophic changes observed from longitudinal data	Methods ('LBA: Computing brain atrophy cross-sectionally using a single MRI scan') & SMethods ('Observed atrophic changes: Computing brain atrophy longitudinally using two repeated MRI scans')	Results; Fig S4-5	3. LBA moderately captures longitudinally-observed atrophic changes (LAC) over nine years	UKB (first and second neuroimaging visit); LBC1936 (wave 2 and 5)	Pearson's correlation: cor.test(LBA, LAC)	p < 0.05	Two-sided

## Sheet: Data S4. Genetic QC (1)
Data S4. Cleaning of 45,515 available UKB participants with genotype data
Data cleaning step	Removed	Remaining
Remove outliers in heterozygosity and missingness	83	45515
Determine European ancestry by 4-mean clustering	1332	44183
Filter for self-reported Europeans	147	44045
Remove participants with missing self-reported ancestry	9	44036
Remove related individuals	622	43414
Sex check	22	43132
Missing covariate info removed by REGENIE	282	43110

## Sheet: Data S5. Genetic QC (2)
Data S5. Cleaning of 805,161 SNPs available in UKB genotype data (incl. sex chromosome)
Data cleaning step	Removed	Remaining
Missing genotype data (0.02)	104462	700699
Minor allele frequency (0.01)	103158	597541
Hardy-Weinberg exact tests	11483	586058
Autosomal SNPs	16231	569827

## Sheet: Data S6. Descriptives
Data S6. Descriptive statistics of TBV, ICV and lifetime brain atrophy in younger (MRi-Share, HCP) and older adults (UKB, LBC1936)
Statistic	HCP	MRi-Share	Generation Scotland	UKB	UKB	LBC1936	LBC1936
				(initial scan)	(second scan)	(initial scan)	(fourth scan)
N	800	1831	987	4674	4674	634	286
Age in years:	27 (22-31)	22 (18-35)	60 (26-84)	62 (46-81)	65 (49-83)	73 (71-74)	82 (81-83)
Mean (range)
TBV: Mean (SD)	1173.81 (120)	1131.88 (100)	1101.77 (110)	1186.03 (110)	1172.09 (110)	1011.23 (97)	935.48 (92)
ICV: Mean (SD)	1606.3 (170)	1568.07 (140)	1414.44 (210)	1555.14 (150)	1547.39 (150)	1396.53 (140)	1382.16 (150)
cor(ICV,TBV)	0.92	0.96	0.77	0.9	0.89	0.81	0.75
Difference score
Mean (SD)	432.49 (79.34)	436.18 (48.29)	312.67 (144.35)	369.11 (69.41)	375.6 (72.23)	385.31 (86.88)	446.68 (101.51)
Median	437.57	431.42	353.16	363.11	369.36	382.43	444.7
Range	7.9 to 644.09	298.44 to 630.19	2.1 to 660.4	6.01 to 834.2	120.02 to 739.69	53.15 to 664.4	100.58 to 882.81
Variance	6295	2332	20836	4818	5217	7549	10304
Ratio score
Mean (SD)	0.73 (0.04)	0.72 (0.02)	0.79 (0.09)	0.76 (0.03)	0.76 (0.03)	0.73 (0.05)	0.68 (0.05)
Median	0.73	0.72	0.76	0.76	0.76	0.73	0.68
Range	0.65 to 0.99	0.64 to 0.78	0.61 to 1	0.6 to 1	0.59 to 0.9	0.6 to 0.95	0.48 to 0.9
Variance	0.0012	0.00037	0.0074	0.0011	0.0011	0.0021	0.0027
Residual score
Mean (SD)	0 (48.09)	0 (30.06)	0 (71.1)	0 (49.21)	0.00 (50.64)	0 (57.37)	0 (61.08)
Median	-7.2	2.29	-6.29	0.99	0.69	0.46	3.26
Range	-128.64 to 238.91	-145.08 to 90.54	-192.39 to 252.4	-301.01 to 317.80	-274.31 to 157.87	-175.03 to 178.61	-259.78 to 151.3
Variance	2300	900	5100	2400	2600	3300	3700

## Sheet: Data S7. Sex-split correlation
Data S7. Sex-split correlations between LBA and longitudinally-observed atrophic changes
r [95% CI]	UKB: Males	UKB: Females	LBC1936: Males	LBC1936: Females
Difference score	0.21 [0.17-0.25]	0.15 [0.11-0.19]	0.17 [0.006-0.34]	0.23 [0.07-0.39]
Ratio score	0.26 [0.22-0.30]	0.22 [0.18-0.26]	0.21 [0.04-0.37]	0.30 [0.13-0.44]
Residual score	0.31 [0.28-0.35]	0.28 [0.25-0.32]	0.32 [0.16-0.47]	0.40 [0.26-0.54]

## Sheet: Data S8. SNP-by-age
Data S8. SNP-by-age interaction results
Traits	GCTA SNP-heritability (SE)	GCTA SNP-by-age † (SE)	GCTA SNP-by-age LRT value
LBA	0.41 (0.01)	0.34 (0.83)	0.172
(residual score)		ns.
LBA	0.42 (0.01)	0.37 (0.82)	0.198
(ratio score)		ns.
LBA	0.47 (0.01)	0.17 (0.82)	0.041
(difference score)		ns.
Results statistically non-significantly different from zero are marked with ns where relevant.
† This GCTA SNP-by-age estimate indicates the phenotypic variance accounted for by the interaction between age and genome-wide common variants. This estimate was derived from a model with three variance components for common genetic variants (i.e., SNP-heritability), SNP-by-age interactions and error. In this three-variance-component model, SNP-heritability was estimated to be the same as the SNP…

## Sheet: Data S9. GWAS adjusting 8 PC
Data S9. GWAS analysis adjusting for 8 genetic PCs only (instead of 40)
Traits	Mean χ2 †	LDSC intercept (SE)	LDSC heritability	Independent significant* GWAS hits	GWAS loci
			(SE)
LBA	1.23	1.013 (0.008)	0.26 (0.02)	93	28
(residual score)
LBA	1.24	1.016 (0.008)	0.27 (0.02)	114	33
(ratio score)
LBA	1.27	1.019 (0.009)	0.30 (0.02)	131	38
(difference score)

## Sheet: Data S10. Genomic loci (1)
Data S10. Genomic risk loci associated with the residual score defined by independent lead SNPs and maximum distance between their LD block (table copied from GenomicRiskLoci.txt output from FUMA)
GenomicLocus	uniqID	rsID	chr	pos	p *	start	end	nSNPs	nGWASSNPs	nIndSigSNPs	IndSigSNPs	nLeadSNPs	LeadSNPs
1	1:8431607:C:T	rs3795310	1	8431607	1.83004e-08	8390051	8661795	15	14	1	rs3795310	1	rs3795310
2	1:22491843:A:G	rs4654785	1	22491843	2.62543e-14	22347396	22734591	143	135	12	rs4654785;rs41307810;rs139035560;rs10737462;rs2807361;rs3920498;rs7511788;rs78416576;rs79364962;rs11800051;rs4598465;rs7537281	3	rs4654785;rs78416576;rs11800051
3	1:43855546:A:G	rs839752	1	43855546	2.77268e-10	43764084	43933689	110	104	1	rs839752	1	rs839752
4	1:220127737:C:T	rs6680117	1	220127737	2.7057e-08	220127737	220127737	1	1	1	rs6680117	1	rs6680117
5	2:61765074:A:G	rs3087898	2	61765074	8.22356e-10	61429568	61843183	37	34	1	rs3087898	1	rs3087898
6	3:69872054:G:GT	rs535621330	3	69872054	6.78469e-09	69791356	69909425	125	124	1	rs535621330	1	rs535621330
7	3:190650833:A:G	rs61067594	3	190650833	4.2094e-10	190592836	190673127	140	128	1	rs61067594	1	rs61067594
8	4:103188709:C:T	rs13107325	4	103188709	1.95704e-10	102926923	103387160	25	25	2	rs13107325;rs531685993	1	rs13107325
9	5:112031546:T:TA	rs113276714	5	112031546	1.86316e-08	111996948	112296136	198	185	1	rs113276714	1	rs113276714
10	6:74504432:A:G	rs12663597	6	74504432	4.46941e-09	74437989	74573207	75	71	1	rs12663597	1	rs12663597
11	6:108934461:C:T	rs2764264	6	108934461	2.4568e-08	108861264	109009194	53	52	1	rs2764264	1	rs2764264
12	6:127167072:A:C	rs13204965	6	127167072	2.56153e-08	126883880	127167072	15	14	1	rs13204965	1	rs13204965
13	6:133503771:A:G	rs9402485	6	133503771	2.47252e-09	133290074	133661464	339	326	2	rs9402485;rs7761372	1	rs9402485
14	6:151900579:A:G	rs9479078	6	151900579	1.97551e-10	151847381	151910404	71	67	1	rs9479078	1	rs9479078
15	7:120969969:G:GCT	rs142005327	7	120969969	3.15718e-46	120777961	121033191	206	202	14	rs117555994;rs4731009;rs76042375;rs13247600;rs142005327;rs17356657;rs17284876;rs17509082;rs6961083;rs2707520;rs9769381;rs2908007;rs2536189;rs2952565	4	rs117555994;rs13247600;rs142005327;rs2952565
16	9:136141870:C:T	rs2519093	9	136141870	4.15451e-10	136138765	136155000	15	12	1	rs2519093	1	rs2519093
17	11:27505677:C:T	rs10835187	11	27505677	4.81282e-18	27265644	27748493	361	341	8	rs10835187;rs10835149;rs11607287;rs4511247;rs4074516;rs11030016;rs780027124;rs11030088	1	rs10835187
18	11:47273881:C:T	rs76486546	11	47273881	2.4809e-10	47245145	47365276	55	52	1	rs76486546	1	rs76486546
19	11:68243038:C:T	rs375578058	11	68243038	5.35057e-14	68169688	68410164	272	258	5	rs375578058;rs4988321;rs3781586;rs7129471;rs7950900	1	rs375578058
20	11:78114977:C:G	rs7937277	11	78114977	1.08293e-08	77909014	78135704	353	331	1	rs7937277	1	rs7937277
21	12:49379537:G:T	rs118115924	12	49379537	7.78753e-12	49379537	49389476	5	4	2	rs118115924;rs10875906	2	rs118115924;rs10875906
22	13:23014551:C:G	rs292462	13	23014551	1.55966e-08	23011177	23025141	24	22	1	rs292462	1	rs292462
23	13:110455927:T:TAAAAACC	rs768883180	13	110455927	2.29287e-09	110411642	110463257	29	27	1	rs768883180	1	rs768883180
24	14:54425147:C:T	rs2032423	14	54425147	1.14762e-12	54410919	54431575	21	21	3	rs2032423;rs4444235;rs543091882	1	rs2032423
25	16:90153346:A:G	rs62052663	16	90153346	3.90922e-08	90125822	90170811	14	14	1	rs62052663	1	rs62052663
26	17:43828764:A:G	rs79172804	17	43828764	3.21588e-22	43460181	44863413	3394	3169	22	rs79172804;rs61572747;rs62065454;rs62053943;rs113100008;rs9303521;rs7225384;rs35909029;rs34186148;rs62054807;rs242944;rs8064870;rs9898399;rs3785880;rs754593;rs2435201;rs2458203;rs35853889;rs4458044;rs2316775;rs17698176;rs916888	3	rs79172804;rs35853889;rs916888
27	20:10638568:A:G	rs6514116	20	10638568	6.78578e-11	10638386	10886616	40	37	5	rs6514116;rs6077869;rs77272398;rs6077934;rs6032971	3	rs6514116;rs77272398;rs6077934
28	20:34023962:A:G	rs224333	20	34023962	1.10179e-08	33887955	34026138	159	142	1	rs224333	1	rs224333
* P-value of top lead SNP in the GWAS of LBA residual score (two-sided association test)

[truncated: 5 more sheets: Data S11. Mapped genes (1), Data S12. Genomic loci (2), Data S13. Mapped genes (2), Data S14. Genomic loci (3), Data S15. Mapped genes (3)]
